# Supplementary material for: Mitotype Interacts With Diet to Influence Longevity, Fitness, and Mitochondrial Functions in Adult Female Drosophila
Source: Front Genet. 2018 Nov 30;9:593. doi: 10.3389/fgene.2018.00593 (PMC6284043; doi:10.3389/fgene.2018.00593)
Supplement: Table S1 — Data used to generate figures. [file Table_1.XLSX]

## Sheet: Fig 1A
	A = Alstonville		Longevity
	D = Dahomey
		1:2
		Days	A	Days	D
		0	0	0	0
		12	1	12	1
		23	2	14	1
		28	2	23	3
		32	3	28	2
		37	10	32	1
		42	18	37	3
		49	13	42	3
		58	14	49	6
		63	19	51	8
		65	10	58	5
		71	12	60	9
		74	17	65	11
		77	12	71	11
		81	4	74	14
		83	7	77	11
		85	1	81	16
		88	2	83	6
		91	2	85	6
		93	2	88	8
		95	2	91	5
		100	1	93	8
				95	1
				100	1

## Sheet: Fig 1B
	A = Alstonville		Longevity
	D = Dahomey
		1:16
		Days	A	Days	D
		0	0	0	0
		12	1	12	1
		14	1	23	3
		23	3	37	5
		37	2	42	5
		46	4	46	7
		51	7	49	15
		53	9	56	14
		60	10	58	19
		63	12	60	17
		65	12	63	15
		71	12	65	17
		74	17	71	11
		77	15	74	18
		81	11	77	10
		84	12	81	10
		86	19	84	8
		88	12	86	7
		91	12	88	9
		93	5	91	5
		95	3	93	5
		98	4	95	3
		100	4	98	1
		102	1	100	5
				102	4

## Sheet: Fig 1C
	A = Alstonville		Longevity OreR
	D = Dahomey
		1:2
		Days	A	Days	D
		0	0	0	0
		11	3	12	1
		16	3	14	1
		21	2	16	1
		23	6	23	6
		25	8	28	6
		28	9	37	5
		37	13	42	6
		42	14	46	5
		46	10	49	6
		51	9	51	9
		58	10	58	9
		63	14	60	9
		65	10	63	12
		71	9	71	11
		74	4	74	9
		77	4	77	8
		81	4	77	11
				81	8
				83	6
				85	6
				88	8
				91	5
				93	8
				95	1
				100	1

## Sheet: Fig 1D
	A = Alstonville		Longevity OreR
	D = Dahomey
		1:16
		Days	A	Days	D
		0	0	0	0
		12	1	12	1
		23	1	23	1
		25	1	37	12
		28	1	42	9
		37	4	44	6
		42	8	46	18
		44	9	49	7
		46	10	51	5
		49	11	53	7
		51	10	56	13
		53	9	58	8
		58	9	60	7
		60	7	63	9
		63	8	65	8
		65	9	71	14
		71	20	77	11
		74	19	81	3
		77	21	84	1
		81	9	86	2
		84	8	88	1
		86	8	91	1
		88	3	95	2
		91	6	100	1
		93	4
		95	1
		98	6
		100	3
		102	1

## Sheet: Fig 2A
			Fecundity
			1:2		1:16
			A	D	A	D
			2.19	1.97	0.44	0.9
			2.12	2.2	0.26	0.88
			2.06	1.97	0.53	0.68
			1.87	1.89	0.5	0.63
			1.98	2.15	0.4	0.7
			2.11	2.07	0.55	0.87
			2.33	2	0.38	0.86
			2.17	1.73	0.47	0.73
			1.92	1.55	0.5	0.71
			1.72	1.7	0.62	0.83
		Mean	2.047	1.923	0.465	0.779
		SD	0.168526	0.196827	0.0959427	0.0936429
		S.E.M	0.0532926	0.0622423	0.0303397	0.0296125
		A = Alstonville
		D = Dahomey

## Sheet: Fig 2B
			Fecundity w1118 mtDNA male
			1:2		1:16
			A	D	A	D
			2.22624	2.30508	0.719123	0.987387
			2.34229	2.38693	0.489548	0.769133
			2.12942	2.17361	0.351398	0.666479
			2.14065	1.73254	0.351398	0.610909
			1.95727	1.81319	0.274437	0.552069
			1.84372	1.7156	0.530628	0.788457
			1.88783	1.91619	0.552069	0.905709
			1.7492	1.7492	0.422857	1.1331
			1.52823	1.58821	0.422857	0.947381
			2.23645	2.14065	0.351398	0.719123
		Mean	2.00413	1.95212	0.446571	0.807974
		SD	0.241851	0.263931	0.123392	0.173496
		S.E.M	0.0764799	0.0834624	0.0390199	0.0548642
		A = Alstonville
		D = Dahomey

## Sheet: Fig 3
			Feeding
			1:2		1:16
			A	D	A	D
			0.87	0.92	0.44	0.33
			0.92	0.9	0.28	0.33
			0.89	0.74	0.27	0.33
			0.82	0.72	0.31	0.3
			0.92	0.96	0.4	0.38
			1.06	0.73	0.48	0.38
			1.04	0.73	0.35	0.41
			0.85	0.67	0.36	0.39
			0.79	0.77	0.3	0.45
			0.86	0.82	0.41	0.43
		Mean	0.902	0.796	0.36	0.373
		SD	0.0834026	0.093723	0.0675278	0.0467012
		S.E.M	0.0263742	0.0296378	0.0213542	0.0147682
		A = Alstonville
		D = Dahomey

## Sheet: Fig 4
			N Expression
			1:2		1:16
			A	D	A	D
			2.86203	0.348333	2.95781	1.39914
			0.362748	1.05558	0.904969	1.16114
			3.8034	0.817131	1.9017	0.721534
			2.21226	0.938247	1.10613
			2.35714	0.935377	1.17857	1.63424
			2.62449	1.90533	1.60306	0.49313
		Mean	2.37035	1	1.60871	1.08184
		SD	1.03405	0.463467	0.687847	0.421548
		S.E.M	0.42215	0.18921	0.280813	0.188522
		A = Alstonville
		D = Dahomey

## Sheet: Fig 5
			Walking Speed
			1:2		1:16
			A	D	A	D
			4.0575	1.96594	2.45906	2.77844
			2.73375	0.990938	1.90969	2.17313
			1.66688	1.27125	1.97719	2.49437
			1.57406	2.1075	1.68562	2.41031
			1.88719	2.20125	1.22375	1.98656
			2.78063	1.32375	1.08	1.93437
			2.91	2.06438	1.03937	3.12281
			3.94687	1.01156	1.71281	1.93875
			2.42156	1.17469	1.97719	2.89125
			1.10531	1.18687	1.49188	2.26313
			1.74	0.969375	1.3325	1.85625
			2.61094	2.17406	1.87906	2.75813
			2.64	2.37	1.45031	1.10625
			1.74844	2.18344
				0.996563
				0.705937
		Mean	2.41594	1.54359	1.63219	2.28567
		SD	0.835569	0.558732	0.395632	0.519948
		S.E.M	0.223315	0.139683	0.109729	0.144208
		A = Alstonville
		D = Dahomey

## Sheet: Fig 6
			Climbing ability
			1:2		1:16
			A	D	A	D
			26.6667	46.6667	53.3333	20
			33.3333	60	60	40
			40	20	40	40
			40	53.3333	86.6667	26.6667
			13.3333	66.6667	86.6667	53.3333
			60	66.6667	60	60
		Mean	35.5556	52.2222	64.4444	40
		SD	14.2292	16.0631	17.0692	13.8778
		S.E.M	5.80903	6.55775	6.96848	5.66558
		A = Alstonville
		D = Dahomey

[truncated: 5 more sheets: Fig 7, Fig 8, Fig 9, Fig 10, Fig 11]
